# Supplementary material for: A Study of PLA Thin Film on SS 316L Coronary Stents Using a Dip Coating Technique
Source: Polymers (Basel). 2024 Jan 19;16(2):284. doi: 10.3390/polym16020284 (PMC10818791; doi:10.3390/polym16020284)
Supplement: Supplementary file 1 [file polymers-16-00284-s001.zip]

Archive with 1 entries (1 files):
- polymers-2784798-supplementary.pdf
